# Supplementary material for: Effect of Recurrent Salt and Drought Stress Treatments on the Endangered Halophyte Limonium angustebracteatum Erben
Source: Plants (Basel). 2023 Jan 3;12(1):191. doi: 10.3390/plants12010191 (PMC9823942; doi:10.3390/plants12010191)
Supplement: Supplementary file 1 [file plants-12-00191-s001.zip]

Archive with 1 entries (1 files):
- plants-2091261-supplementary.pdf
